# Supplementary material for: Ketogenic Diet Affects Sleep Architecture in C57BL/6J Wild Type and Fragile X Mice
Source: Int J Mol Sci. 2023 Sep 22;24(19):14460. doi: 10.3390/ijms241914460 (PMC10572443; doi:10.3390/ijms241914460)
Supplement: Supplementary file 1 [file ijms-24-14460-s001.zip]

Archive with 1 entries (1 files):
- ijms-2575743-supplementary.pdf
